# Supplementary material for: Peripheral priming induces plastic transcriptomic and proteomic responses in circulating neutrophils required for pathogen containment
Source: Sci Adv. 2024 Mar 22;10(12):eadl1710. doi: 10.1126/sciadv.adl1710 (PMC11093074; doi:10.1126/sciadv.adl1710)
Supplement: Supplementary file 2 — Movies S1 to S3 [file sciadv.adl1710_movies_s1_to_s3.zip]

Archive with 3 entries (3 files):
- adl1710_Movie S1 to S3/Movie S1.mp4
- adl1710_Movie S1 to S3/Movie S2.mp4
- adl1710_Movie S1 to S3/Movie S3.mp4
